# Supplementary material for: PD-1 signaling negatively regulates the common cytokine receptor γ chain via MARCH5-mediated ubiquitination and degradation to suppress anti-tumor immunity
Source: Cell Res. 2023 Nov 6;33(12):923–39. doi: 10.1038/s41422-023-00890-4 (PMC10709454; doi:10.1038/s41422-023-00890-4)
Supplement: Supplementary file 11 — Supplementary information, Table S1 [file 41422_2023_890_MOESM11_ESM.xlsx]

## Sheet: proteins
Supplementary information, Table S1. A list of gc-associated proteins in mass spectrometry analysis
Accession	Gene	Description	Mw(kDa)	Length	Protein group	Identification type 3-JURKAT	Peptides 3-JURKAT	Unique peptides 3-JURKAT	Sequence coverage 3-JURKAT [%]	Intensity 3-JURKAT	iBAQ 3-JURKAT	iBAQ 3-JURKAT [%]	LFQ intensity 3-JURKAT	MS/MS count 3-JURKAT	SAF 3-JURKAT	Protein group ID
A0A087WUT6	EIF5B	Eukaryotic translation initiation factor 5B OS=Homo sapiens OX=9606 GN=EIF5B PE=1 SV=1	138.682	1220	O60841	By MS/MS	3	3	3.1	48390000	793270	0.000846497	22585000	4	0.00327869	317
A0A087X054	HYOU1	Hypoxia up-regulated protein 1 OS=Homo sapiens OX=9606 GN=HYOU1 PE=1 SV=1	104.779	937	Q9Y4L1;A0A494C039;E9PJ21;A0A087WWI4;K7EQK2;J3KTF1;Q9BST8;J3QQH7;J3QLE9;J3QL06;A0A087X214;A0A087WW13	By MS/MS	12	12	16.2	303670000	5623400	0.00600072	166380000	13	0.0138741	2777
A0A087X0H9	RBM26	RNA-binding protein 26 OS=Homo sapiens OX=9606 GN=RBM26 PE=1 SV=1	113.795	1009	Q5T8P6;E2PSN0	By MS/MS	5	5	5.7	25918000	647940	0.000691416	10615000	6	0.00594648	1695
A0A087X1B2	USP39	U4/U6.U5 tri-snRNP-associated protein 2 OS=Homo sapiens OX=9606 GN=USP39 PE=1 SV=1	56.4	487	Q53GS9;B9A018;C9JIU2;F8WC91	By MS/MS	8	8	22	160830000	5545800	0.00591791	88121000	9	0.0184805	1665
A0A0A0MTR7	RNF213	E3 ubiquitin-protein ligase RNF213 OS=Homo sapiens OX=9606 GN=RNF213 PE=1 SV=1	591.408	5207	Q63HN8;A0A0A0MTC1;I3L3H9	By MS/MS	4	4	1.5	46339000	149960	0.000160022	34158000	2	0.000384098	1708
A0A0D9SG77	UBE3A	Ubiquitin-protein ligase E3A OS=Homo sapiens OX=9606 GN=UBE3A PE=1 SV=1	88.083	765	A0A1B0GVL3;Q05086;A0A0D9SES7;A0A0D9SF91;A0A0D9SFU3;A0A0D9SG54;S4R306	By MS/MS	3	3	6.3	32093000	802330	0.000856165	15136000	3	0.00392157	1349
A0A140TA76	LSM14A	Protein LSM14 homolog A (Fragment) OS=Homo sapiens OX=9606 GN=LSM14A PE=1 SV=1	38.019	344	Q8ND56;I3L4Q1;A0A0G2JQ95;A0A096LP11;K7EMZ9	By MS/MS	2	2	6.1	30373000	2024900	0.00216077	16642000	4	0.0116279	1926
A0A1B0GUZ7	EFR3A	Protein EFR3 homolog A OS=Homo sapiens OX=9606 GN=EFR3A PE=1 SV=1	96.131	848	Q14156;E5RJS1	By matching	1	1	1.4	7937700	149770	0.000159819	0	0	0	1487
A0A1B0GWJ0	ADSL	Adenylosuccinate lyase OS=Homo sapiens OX=9606 GN=ADSL PE=1 SV=1	54.466	480	A0A1B0GTJ7;P30566;A0A0A6YY92;A0A096LNY6;A0A096LNY5;A0A1B0GTG9;A0A1B0GWF8;A0A096LP92;A0A096LNT0;A0A096LP76;B4DEP1;A0A096LPA2;A0A1W2PRX2;A0A096LP72;A0A096LNY4	By MS/MS	4	4	14.4	30507000	953350	0.00101732	15708000	2	0.00416667	829
A0A1W2PNM1	HADH	Hydroxyacyl-coenzyme A dehydrogenase, mitochondrial (Fragment) OS=Homo sapiens OX=9606 GN=HADH PE=1 SV=1	29.208	267	Q16836;A0A0A0MSE2;A0A0D9SFP2;E9PF18;A0A1W2PQ78;A0A1W2PQV5;A0A1W2PQC2;A0A1W2PRT2	By MS/MS	5	5	24.7	300920000	18808000	0.02007	164880000	7	0.0262172	1635
A0A2R8Y603	RPS6KA3	Ribosomal protein S6 kinase alpha-3 (Fragment) OS=Homo sapiens OX=9606 GN=RPS6KA3 PE=1 SV=1	31.727	282	B4DG22;B1AXG1;B7ZB17;P51812;B7Z3B5;E9PGT3;Q15349;Q15418;F2Z2J1;Q5SVM7;Q5SVM6;Q9UK32	By MS/MS	3	3	11	19844000	1102500	0.00117648	10873000	4	0.0141844	1055
A0A2R8YD50	HSD17B4	Peroxisomal multifunctional enzyme type 2 OS=Homo sapiens OX=9606 GN=HSD17B4 PE=1 SV=1	76.838	711	P51659;E7EPL9;A0A2R8Y7L2;E7ET17;E7ER27;A0A2R8YDT8;A0A2R8YF45	By MS/MS	5	5	11.4	73913000	1642500	0.00175271	40498000	5	0.00703235	1051
A0A2R8YFD1	OPA1	Dynamin-like 120 kDa protein, form S1 (Fragment) OS=Homo sapiens OX=9606 GN=OPA1 PE=1 SV=1	72.519	623	A0A2R8Y3X5;O60313;A0A2R8YE78;A0A2R8YDM2;C9JMB8;E5KLJ9;A0A2R8Y4Q3;A0A2R8YD53;A0A2R8YGE5;A0A2R8Y4G4;A0A2R8YE54;H7C3G2;H7C141	By MS/MS	4	4	9.5	24511000	570030	0.000608278	7062200	4	0.00642055	298
A0A494C001	RBM15	RNA-binding protein 15 OS=Homo sapiens OX=9606 GN=RBM15 PE=1 SV=2	98.014	896	A0A499FJY3;A0A087WWP4;Q96T37	By MS/MS	7	7	11	86878000	1497900	0.00159841	47602000	7	0.0078125	2194
A0A494C1K5	PARN	Poly(A)-specific ribonuclease PARN OS=Homo sapiens OX=9606 GN=PARN PE=1 SV=1	67.209	577	A0A494C0Q2;A0A494C1N1;A0A494C0K5;O95453;A0A494C0W0;A0A494C156;A0A494C1G3;A0A494BZW7;A0A494C0P9;A0A494C0Q6;H3BRK1;A0A494C002;A0A494BZU6;F5H1Z4	By MS/MS	3	3	5.7	32572000	987020	0.00105325	17846000	3	0.00519931	437
A0A499FIX8	ESYT2	Extended synaptotagmin-2 OS=Homo sapiens OX=9606 GN=ESYT2 PE=1 SV=1	93.978	845	H7BXI1;A0A087WXU3;A0FGR8	By MS/MS	6	6	12.2	169950000	3616000	0.00385863	78948000	5	0.00591716	115
A0A590UJJ4	KCNAB2	K(+) channel subunit beta-2 OS=Homo sapiens OX=9606 GN=KCNAB2 PE=1 SV=1	36.503	328	Q13303;A0A590UJB6;A0A5F9UN28;Q5TG81	By MS/MS	4	4	17.1	70611000	3716400	0.00396576	34974000	4	0.0121951	1430
A0A590UK10	ARHGEF18	Rho guanine nucleotide exchange factor 18 (Fragment) OS=Homo sapiens OX=9606 GN=ARHGEF18 PE=4 SV=1	122.104	1089	A0A3B3IPE9;A0A087WZG4;Q6ZSZ5;M0QZS0	By MS/MS	3	3	5.5	13001000	220350	0.000235135	7148700	2	0.00183655	1765
A0A6E1WJ75	LDB1	LIM domain binding 1, isoform CRA_c OS=Homo sapiens OX=9606 GN=LDB1 PE=4 SV=1	46.336	409	Q86U70;E9PFI4;G5E9Y7;O43679	By MS/MS	3	3	7.8	83909000	4416300	0.00471263	40200000	3	0.00733496	1823
A0A6I8PU73	DNAJC7	DnaJ homolog subfamily C member 7 OS=Homo sapiens OX=9606 GN=DNAJC7 PE=4 SV=1	56.753	497	Q99615;A0A6I8PUD4;A0A6I8PS32;A0A6I8PU89;A0A6I8PIK4;A0A6I8PR89;A0A6I8PRZ0;A0A6I8PLE7;A0A6I8PUC2;K7EIH8;K7ESP1;K7EPP7;K7EJL5;K7ER44;K7EJV7;K7EN19;K7ELJ8;K7EK03;K7EJ24	By MS/MS	9	9	20.1	217290000	5872600	0.00626664	115760000	11	0.0221328	2213
A1KXE4	FAM168B	Myelin-associated neurite-outgrowth inhibitor OS=Homo sapiens OX=9606 GN=FAM168B PE=1 SV=1	20.324	195		By MS/MS	3	3	45.1	29131000	9710500	0.0103621	9423200	4	0.0205128	116
A6NJA2	USP14	Ubiquitin carboxyl-terminal hydrolase OS=Homo sapiens OX=9606 GN=USP14 PE=1 SV=2	51.086	448	P54578	By MS/MS	6	6	23.2	205090000	7072100	0.00754662	105450000	7	0.015625	1097
A6NKB8	RNPEP	Aminopeptidase B OS=Homo sapiens OX=9606 GN=RNPEP PE=1 SV=1	68.169	611	Q9H4A4;A0A087WU27;A0A087WUS4	By MS/MS	5	5	11	78136000	2520500	0.00268962	42812000	4	0.00654664	2390
A8MXB9	SUMF2	Inactive C-alpha-formylglycine-generating enzyme 2 OS=Homo sapiens OX=9606 GN=SUMF2 PE=1 SV=3	31.916	286	Q8NBJ7;A0A494C1B1;J3KQJ1;E9PBT8;J3QT17;C9JL30;H7C3B2;C9J660;F8WA42	By MS/MS	4	4	19.2	38083000	2380200	0.00253991	20866000	4	0.013986	1915
B1AJY5	PSMD10	26S proteasome non-ATPase regulatory subunit 10 OS=Homo sapiens OX=9606 GN=PSMD10 PE=1 SV=1	20.217	185	B1AJY7;O75832;B1AJY6	By MS/MS	3	3	25.9	29846000	2487200	0.00265409	15849000	5	0.027027	386
B4DDD8	HARS1	Histidine--tRNA ligase, cytoplasmic OS=Homo sapiens OX=9606 GN=HARS1 PE=1 SV=1	48.569	435	P12081;E7ETE2;B4E1C5;B3KWE1;A0A2R8YFR1;D6RF05;A0A2R8YCI2;B4DQ67;D6RB22;A0A2R8Y6I1;A0A2R8Y3N3;P49590;A0A2R8Y5P7	By MS/MS	7	7	19.5	261600000	9689000	0.0103391	122270000	7	0.016092	625
B4DFG0	DEK	Protein DEK OS=Homo sapiens OX=9606 GN=DEK PE=1 SV=1	39.501	347	P35659;H0Y993;A0A494C198;A0A494C028;H0Y8X0;D6RDA2;D6R9L5	By MS/MS	4	4	18.4	90356000	4302700	0.0045914	49508000	5	0.0144092	875
B4DKY1	CARS1	Cysteinyl-tRNA synthetase OS=Homo sapiens OX=9606 GN=CARS1 PE=1 SV=1	84.278	739	P49589	By MS/MS	3	3	4.9	31378000	747090	0.000797218	17192000	3	0.00405954	1003
B4DXZ6	FXR1	Fragile X mental retardation syndrome-related protein 1 OS=Homo sapiens OX=9606 GN=FXR1 PE=1 SV=1	68.327	608	P51114;E7EU85;E9PFF5;C9JAJ4;H7C4S4;C9J5B4;C9IZ22;C9JZE0;C9JY20	By MS/MS	7	6	13.7	137920000	3831100	0.00408816	75568000	7	0.0115132	1040
B5MCF9	PES1	Pescadillo homolog OS=Homo sapiens OX=9606 GN=PES1 PE=1 SV=1	66.077	571	O00541;B3KXD6;H7C267	By MS/MS	6	6	13.7	60739000	1641600	0.00175175	33280000	8	0.0140105	169
B9ZVT1	RBM12B	RNA-binding protein 12B OS=Homo sapiens OX=9606 GN=RBM12B PE=1 SV=2	102.705	881	Q8IXT5;E5RJW8;E5RHG1;E5RJ83;E5RJV8	By MS/MS	5	5	5.9	81769000	1238900	0.00132203	44803000	5	0.00567537	1870
C9J4Z3	RPL37A	60S ribosomal protein L37a OS=Homo sapiens OX=9606 GN=RPL37A PE=1 SV=1	7.624	68	P61513;M0R0A1;Q6P4E4;E9PEL3;M0R2L6;G5E9R3;A6NKH3	By MS/MS	3	3	55.9	200350000	50088000	0.0534488	90723000	3	0.0441176	1167
C9J8E1	MAPKAPK3	MAP kinase-activated protein kinase 3 (Fragment) OS=Homo sapiens OX=9606 GN=MAPKAPK3 PE=1 SV=1	37.39	332	Q16644;C9JPW3;P49137	By MS/MS	3	3	10.8	53324000	3136700	0.00334717	24298000	3	0.00903614	1624
C9JDQ8	EHD1	EH domain-containing protein 1 (Fragment) OS=Homo sapiens OX=9606 GN=EHD1 PE=1 SV=1	18.617	162	C9J2Z4;C9JC03;Q9H4M9;Q9NZN3;A0A024R571;Q9H223	By MS/MS	4	4	26.5	51231000	5123100	0.00546685	23220000	5	0.0308642	2394
D6RFM0	UBE2D2	Ubiquitin-conjugating enzyme E2 D2 (Fragment) OS=Homo sapiens OX=9606 GN=UBE2D2 PE=1 SV=1	11.065	98	D6RAH7;H9KV45;A0A0A0MQU3;P62837;P61077;A0A087WY85;D6RAW0;D6RA11;A0A087WW00;C9J9H9;Q9Y2X8;P51668	By MS/MS	2	2	42.9	57750000	14438000	0.0154068	38085000	2	0.0204082	1148
E7EVX8	PRPF31	Pre-mRNA-processing factor 31 OS=Homo sapiens OX=9606 GN=PRPF31 PE=1 SV=1	54.766	493	Q8WWY3;E7EU94;E7ESX0;E7EN72	By MS/MS	4	4	12	158110000	6874300	0.00733555	73922000	6	0.0121704	1999
E9PFR3	PPP2R5D	Serine/threonine-protein phosphatase 2A 56 kDa regulatory subunit OS=Homo sapiens OX=9606 GN=PPP2R5D PE=1 SV=1	69.117	594	Q14738;H0Y8C4;H0YJU0;H7C5Q9;G3V2U3	By MS/MS	6	4	14.5	125020000	3906800	0.00416894	60994000	6	0.010101	1527
E9PGZ4	SACM1L	Phosphatidylinositol-3-phosphatase SAC1 OS=Homo sapiens OX=9606 GN=SACM1L PE=1 SV=1	55.572	484	Q9NTJ5;A0A5F9ZHN7;C9JV50;F8WDN7	By MS/MS	5	5	13.6	75835000	2808700	0.00299716	41551000	5	0.0103306	2492
E9PKP7	UBTF	Nucleolar transcription factor 1 OS=Homo sapiens OX=9606 GN=UBTF PE=1 SV=1	87.436	745	P17480	By MS/MS	3	3	4.8	31660000	646120	0.000689473	17347000	7	0.00939597	689
E9PS17	SCYL1	N-terminal kinase-like protein OS=Homo sapiens OX=9606 GN=SCYL1 PE=1 SV=1	85.719	775	E9PK59;Q96KG9;E9PPN3;H0YCI6;A0A0A0MQX4	By MS/MS	3	3	5.8	14472000	352970	0.000376654	6139800	4	0.00516129	2152
F5GX11	PSMA1	Proteasome endopeptidase complex OS=Homo sapiens OX=9606 GN=PSMA1 PE=1 SV=1	26.505	238	P25786	By MS/MS	2	2	11.8	32253000	2015800	0.00215106	12849000	4	0.0168067	773
F5H5B4	STK4	Non-specific serine/threonine protein kinase OS=Homo sapiens OX=9606 GN=STK4 PE=1 SV=1	49.542	432	Q13043	By MS/MS	3	3	7.4	11105000	396610	0.000423222	4222300	3	0.00694444	1404
F5H6I7	ATL3	Atlastin-3 OS=Homo sapiens OX=9606 GN=ATL3 PE=1 SV=1	58.773	523	Q6DD88	By MS/MS	4	4	14.9	62593000	2235500	0.0023855	27147000	4	0.00764818	1717
F6VZ39	RBM38	RNA-binding protein 38 OS=Homo sapiens OX=9606 GN=RBM38 PE=1 SV=1	13.604	123	Q9BX46;Q9H0Z9;H0YA61;E9PSF1;A6NG75;H0Y8S7	By MS/MS	3	3	30.9	31164000	3462600	0.00369493	13986000	4	0.0325203	2307
F8VWH9	ARFGAP1	ADP-ribosylation factor GTPase-activating protein 1 OS=Homo sapiens OX=9606 GN=ARFGAP1 PE=1 SV=1	37.109	340	Q8N6T3;E5RHH7;E5RHT6;F8W1U7;E5RHC5	By MS/MS	3	3	12.9	67550000	3555300	0.00379385	35914000	3	0.00882353	1902
F8W881	FAM120C	Constitutive coactivator of PPAR-gamma-like protein 2 OS=Homo sapiens OX=9606 GN=FAM120C PE=1 SV=2	99.352	895	Q9NX05	By MS/MS	3	2	3.7	60283000	1507100	0.00160822	32515000	3	0.00335196	2525
G3V1E2	SDF4	45 kDa calcium-binding protein OS=Homo sapiens OX=9606 GN=SDF4 PE=1 SV=1	27.868	254	A0A5F9UJX7;A0A5F9UP49;Q9BRK5;H0Y3T6	By MS/MS	4	4	17.3	43426000	2554500	0.0027259	21512000	5	0.019685	2253
G3V529	DDX24	RNA helicase OS=Homo sapiens OX=9606 GN=DDX24 PE=1 SV=1	91.481	816	Q9GZR7;A0A087WXU8;A0A1W2PRR2;F5GYL3	By MS/MS	4	4	6.5	61088000	1221800	0.00130378	31700000	4	0.00490196	2350
G5E9A6	USP11	Ubiquitin carboxyl-terminal hydrolase OS=Homo sapiens OX=9606 GN=USP11 PE=1 SV=1	105.031	920	P51784;Q13107;Q9Y4E8	By MS/MS	7	7	9.8	98506000	1970100	0.00210229	52611000	8	0.00869565	1054
G5E9W3	CPSF3	Cleavage and polyadenylation specific factor 3, 73kDa, isoform CRA_b OS=Homo sapiens OX=9606 GN=CPSF3 PE=1 SV=1	73.477	647	Q9UKF6	By MS/MS	3	3	7.6	46345000	1324100	0.00141294	19571000	2	0.00309119	2654
G8JLH9	STAT3	Signal transducer and activator of transcription OS=Homo sapiens OX=9606 GN=STAT3 PE=1 SV=1	76.138	672	P40763	By MS/MS	1	1	1.2	15172000	370040	0.000394869	10980000	1	0.0014881	911
H0YL81	USP3	Ubiquitin carboxyl-terminal hydrolase 3 (Fragment) OS=Homo sapiens OX=9606 GN=USP3 PE=1 SV=1	14.48	126	H0YLG0;H0YLB7;H0YKU8;Q6JHV3;H0YMI4;Q9Y6I4	By MS/MS	1	1	11.9	0	NA	NA	0	1	0.00793651	2822
H3BP71	RNF40	E3 ubiquitin protein ligase OS=Homo sapiens OX=9606 GN=RNF40 PE=1 SV=2	109.049	961	O75150;A0A087WTK2;H3BQ99;H3BUL6;I3L332	By MS/MS	4	4	4.7	37703000	661450	0.000705832	20658000	4	0.00416233	331
H3BQW8	HAGH	Hydroxyacylglutathione hydrolase, mitochondrial (Fragment) OS=Homo sapiens OX=9606 GN=HAGH PE=1 SV=1	17.272	160	H3BPQ4;Q16775;H3BPK3	By MS/MS	4	4	39.4	143860000	11988000	0.0127924	78820000	4	0.025	1630
H3BRG4	UQCRC2	Cytochrome b-c1 complex subunit 2, mitochondrial OS=Homo sapiens OX=9606 GN=UQCRC2 PE=1 SV=1	44.635	412	P22695;H3BSJ9;H3BP04	By MS/MS	5	5	19.4	98212000	4270100	0.00455662	51868000	5	0.0121359	745
I3L0M3	MAZ	MYC-associated zinc finger protein (Purine-binding transcription factor), isoform CRA_e OS=Homo sapiens OX=9606 GN=MAZ PE=1 SV=1	10.057	94	I3L4Y2;I3L411;H3BPU3;H3BQS2;H3BQI4;I3L2Z5;A0A087WWR2;P56270	By MS/MS	3	3	54.3	70048000	14010000	0.01495	35972000	5	0.0531915	2895
K7ES61	MRPL4	39S ribosomal protein L4, mitochondrial (Fragment) OS=Homo sapiens OX=9606 GN=MRPL4 PE=1 SV=1	33.792	300	Q9BYD3;X6RAY8;K7EJ73;K7ELQ0	By MS/MS	5	5	30	188120000	11066000	0.0118085	95585000	6	0.02	2322
O00151	PDLIM1	PDZ and LIM domain protein 1 OS=Homo sapiens OX=9606 GN=PDLIM1 PE=1 SV=4	36.072	329		By MS/MS	4	4	13.7	94517000	4974600	0.00530839	44698000	5	0.0151976	137
O00429	DNM1L	Dynamin-1-like protein OS=Homo sapiens OX=9606 GN=DNM1L PE=1 SV=2	81.877	736	F8VZ52;B4DPZ9;F8W1W3;B4DDQ3;F8VR28;F8VYL3;F8VUJ9;H0YHY4	By MS/MS	8	8	12.8	63097000	1190500	0.00127038	34572000	9	0.0122283	164
O14744	PRMT5	Protein arginine N-methyltransferase 5 OS=Homo sapiens OX=9606 GN=PRMT5 PE=1 SV=4	72.684	637	G3V5L5;G3V580;H0YJD3;H7BZ44;G3V2L6;G3V2X6;C9JSX3;H0YJX6	By MS/MS	3	3	4.2	46532000	1193100	0.00127315	25312000	4	0.00627943	187
O14776	TCERG1	Transcription elongation regulator 1 OS=Homo sapiens OX=9606 GN=TCERG1 PE=1 SV=2	123.901	1098	G3V220	By MS/MS	9	9	8.2	188740000	3495200	0.00372972	103420000	10	0.00910747	191
O14949	UQCRQ	Cytochrome b-c1 complex subunit 8 OS=Homo sapiens OX=9606 GN=UQCRQ PE=1 SV=4	9.906	82		By MS/MS	2	2	25.6	41607000	6934500	0.00739979	20438000	5	0.0609756	200
O15294	OGT	UDP-N-acetylglucosamine--peptide N-acetylglucosaminyltransferase 110 kDa subunit OS=Homo sapiens OX=9606 GN=OGT PE=1 SV=3	116.925	1046	C9JZL3	By MS/MS	3	3	7.6	29685000	560100	0.000597682	12518000	3	0.00286807	225
O43488	AKR7A2	Aflatoxin B1 aldehyde reductase member 2 OS=Homo sapiens OX=9606 GN=AKR7A2 PE=1 SV=3	39.589	359	H3BLU7;H7C4Q7;H7C5H7	By MS/MS	4	4	21.7	417160000	24539000	0.0261855	225720000	6	0.0167131	261
O43660	PLRG1	Pleiotropic regulator 1 OS=Homo sapiens OX=9606 GN=PLRG1 PE=1 SV=1	57.194	514	D6RA26;B7Z982;H0YA24;H0YAA2	By MS/MS	7	7	18.9	346920000	11191000	0.0119419	186660000	8	0.0155642	267
O43813	LANCL1	Glutathione S-transferase LANCL1 OS=Homo sapiens OX=9606 GN=LANCL1 PE=1 SV=1	45.283	399	E9PHS0;F8WDS9	By MS/MS	3	3	10.5	88948000	4235600	0.0045198	41004000	4	0.0100251	279
O43837	IDH3B	Isocitrate dehydrogenase [NAD] subunit beta, mitochondrial OS=Homo sapiens OX=9606 GN=IDH3B PE=1 SV=2	42.184	385	A0A087WZN1;A0A087X2E5;A0A0D9SG66	By MS/MS	6	6	23.9	205940000	8954000	0.0095548	112840000	6	0.0155844	282
O60216	RAD21	Double-strand-break repair protein rad21 homolog OS=Homo sapiens OX=9606 GN=RAD21 PE=1 SV=2	71.69	631	E5RG18;E5RJW1;E5RJK5;E5RI01;E5RFZ5;E5RFV8;E5RIN7	By MS/MS	4	4	8.9	60514000	2327500	0.00248367	26090000	6	0.00950872	286
O60888	CUTA	Protein CutA OS=Homo sapiens OX=9606 GN=CUTA PE=1 SV=2	19.116	179		By MS/MS	2	2	22.9	20007000	2858200	0.00304998	10962000	3	0.0167598	322
O75554	WBP4	WW domain-binding protein 4 OS=Homo sapiens OX=9606 GN=WBP4 PE=1 SV=1	42.507	376		By MS/MS	6	6	29.5	583260000	34309000	0.0366111	319580000	13	0.0345745	370
O75940	SMNDC1	Survival of motor neuron-related-splicing factor 30 OS=Homo sapiens OX=9606 GN=SMNDC1 PE=1 SV=1	26.711	238		By MS/MS	3	3	12.2	78747000	6057500	0.00646395	42090000	6	0.0252101	391
O76031	CLPX	ATP-dependent Clp protease ATP-binding subunit clpX-like, mitochondrial OS=Homo sapiens OX=9606 GN=CLPX PE=1 SV=2	69.224	633		By MS/MS	5	5	11.8	60531000	1345100	0.00143535	33166000	7	0.0110585	397
O94913	PCF11	Pre-mRNA cleavage complex 2 protein Pcf11 OS=Homo sapiens OX=9606 GN=PCF11 PE=1 SV=3	173.05	1555	E9PKN0;E9PQ01;E9PNY7	By MS/MS	5	5	5.1	53425000	556510	0.000593851	29272000	5	0.00321543	409
O94992	HEXIM1	Protein HEXIM1 OS=Homo sapiens OX=9606 GN=HEXIM1 PE=1 SV=1	40.623	359		By MS/MS	4	4	23.4	70583000	4411400	0.0047074	29411000	5	0.0139276	414
O96008	TOMM40	Mitochondrial import receptor subunit TOM40 homolog OS=Homo sapiens OX=9606 GN=TOMM40 PE=1 SV=1	37.893	361	K7EJ57;K7EKG4	By MS/MS	4	4	23.8	213150000	19377000	0.0206772	116790000	4	0.0110803	462
P08559	PDHA1	Pyruvate dehydrogenase E1 component subunit alpha, somatic form, mitochondrial OS=Homo sapiens OX=9606 GN=PDHA1 PE=1 SV=3	43.296	390	Q5JPU3;Q5JPU2;Q5JPU0;Q5JPT9;Q5JPU1;P29803	By MS/MS	7	7	18.5	188530000	7541200	0.0080472	94208000	9	0.0230769	560
P10515	DLAT	Dihydrolipoyllysine-residue acetyltransferase component of pyruvate dehydrogenase complex, mitochondrial OS=Homo sapiens OX=9606 GN=DLAT PE=1 SV=3	68.997	647	H0YDD4;E9PEJ4	By MS/MS	6	6	13	206780000	5908100	0.00630452	113300000	7	0.0108192	600
P11387	TOP1	DNA topoisomerase 1 OS=Homo sapiens OX=9606 GN=TOP1 PE=1 SV=2	90.726	765	Q969P6;H0YAR3;E5RIC7	By MS/MS	5	5	5.1	100690000	2188900	0.00233577	55170000	5	0.00653595	614
P11413	G6PD	Glucose-6-phosphate 1-dehydrogenase OS=Homo sapiens OX=9606 GN=G6PD PE=1 SV=4	59.257	515	E7EUI8;E9PD92;E7EM57	By MS/MS	8	8	21	202170000	5183900	0.00553173	102980000	11	0.0213592	616
P13674	P4HA1	Prolyl 4-hydroxylase subunit alpha-1 OS=Homo sapiens OX=9606 GN=P4HA1 PE=1 SV=2	61.049	534		By MS/MS	4	4	8.4	69012000	2226200	0.00237557	37813000	5	0.0093633	642
P17706	PTPN2	Tyrosine-protein phosphatase non-receptor type 2 OS=Homo sapiens OX=9606 GN=PTPN2 PE=1 SV=2	48.473	415	K7EIE9;D3DUJ3;K7EQG9;K7EIY0;K7ENP9;K7ER87;A0A2R8YD79;K7ERU1	By MS/MS	5	5	12	43952000	1569700	0.00167502	24082000	5	0.0120482	691
P18858	LIG1	DNA ligase 1 OS=Homo sapiens OX=9606 GN=LIG1 PE=1 SV=1	101.736	919	F5GZ28;M0R0Q7;B4E135	By MS/MS	4	4	6.6	34067000	619410	0.000660971	18655000	3	0.00326442	705
P19623	SRM	Spermidine synthase OS=Homo sapiens OX=9606 GN=SRM PE=1 SV=1	33.825	302	K7EL89;K7EKM4;K7ESL0;K7EQ47	By MS/MS	4	4	22.5	140620000	8789000	0.00937872	60374000	4	0.013245	716
P20042	EIF2S2	Eukaryotic translation initiation factor 2 subunit 2 OS=Homo sapiens OX=9606 GN=EIF2S2 PE=1 SV=2	38.388	333		By MS/MS	3	3	10.2	84157000	3825300	0.00408197	33333000	4	0.012012	718
P22830	FECH	Ferrochelatase, mitochondrial OS=Homo sapiens OX=9606 GN=FECH PE=1 SV=2	47.862	423	K7ELX4;A0A499FJN5;K7EJX5;K7EJM8	By MS/MS	5	5	15.1	128570000	4147500	0.00442579	54608000	8	0.0189125	746
P25098	GRK2	Beta-adrenergic receptor kinase 1 OS=Homo sapiens OX=9606 GN=GRK2 PE=1 SV=2	79.574	689	E9PRV7;P35626;Q8N433	By MS/MS	3	3	5.5	25273000	549420	0.000586285	18833000	2	0.00290276	766
P26639	TARS1	Threonine--tRNA ligase 1, cytoplasmic OS=Homo sapiens OX=9606 GN=TARS1 PE=1 SV=3	83.435	723		By MS/MS	2	2	3	10927000	223010	0.000237974	0	2	0.00276625	784
P27694	RPA1	Replication protein A 70 kDa DNA-binding subunit OS=Homo sapiens OX=9606 GN=RPA1 PE=1 SV=2	68.138	616	I3L4R8;I3L524;I3L2M5	By MS/MS	10	10	23.5	420460000	11065000	0.0118074	230380000	12	0.0194805	791
P27816	MAP4	Microtubule-associated protein 4 OS=Homo sapiens OX=9606 GN=MAP4 PE=1 SV=3	121.005	1152	E7EVA0;H7C456;H7C4C5;B5MEG9	By MS/MS	4	4	5.3	53190000	749160	0.000799427	26916000	3	0.00260417	796
P29350	PTPN6	Tyrosine-protein phosphatase non-receptor type 6 OS=Homo sapiens OX=9606 GN=PTPN6 PE=1 SV=1	67.561	595	F5H5H9;F5H1Z8;F5H0N8;F5GY79;F5H1V7;F5H4Z1;F5GXD4;U3KQS1	By MS/MS	13	13	27.4	242120000	6371600	0.00679912	141980000	14	0.0235294	810
P34932	HSPA4	Heat shock 70 kDa protein 4 OS=Homo sapiens OX=9606 GN=HSPA4 PE=1 SV=4	94.331	840	A0A087WYC1;A0A087WTS8	By MS/MS	4	4	6.9	62136000	1090100	0.00116324	31138000	5	0.00595238	859
P36507	MAP2K2	Dual specificity mitogen-activated protein kinase kinase 2 OS=Homo sapiens OX=9606 GN=MAP2K2 PE=1 SV=1	44.424	400	G5E9C7;M0R1B6;H3BRW9;A0A1B0GUL7	By MS/MS	4	3	17.2	74853000	3254500	0.00347287	37187000	5	0.0125	879
P37268	FDFT1	Squalene synthase OS=Homo sapiens OX=9606 GN=FDFT1 PE=1 SV=1	48.115	417	E9PNM1;A0A1W2PQ47;E9PJG4;E9PS69;E9PQ90;E9PNJ2;E9PSH1	By MS/MS	7	7	19.9	108400000	4713000	0.00502923	49926000	6	0.0143885	893
P38919	EIF4A3	Eukaryotic initiation factor 4A-III OS=Homo sapiens OX=9606 GN=EIF4A3 PE=1 SV=4	46.871	411	I3L3H2	By MS/MS	11	10	36.3	664950000	25575000	0.027291	296780000	14	0.0340633	900
P41214	EIF2D	Eukaryotic translation initiation factor 2D OS=Homo sapiens OX=9606 GN=EIF2D PE=1 SV=3	64.706	584	Q5SY38	By MS/MS	5	5	13	29596000	896860	0.000957038	14147000	6	0.010274	917
P41227	NAA10	N-alpha-acetyltransferase 10 OS=Homo sapiens OX=9606 GN=NAA10 PE=1 SV=1	26.459	235	C9JN83;F8W808;A8MWP7;H0Y8T0;C9JW55;Q9BSU3	By MS/MS	2	2	13.2	18905000	1181500	0.00126078	11357000	1	0.00425532	919
P45974	USP5	Ubiquitin carboxyl-terminal hydrolase 5 OS=Homo sapiens OX=9606 GN=USP5 PE=1 SV=2	95.786	858		By MS/MS	4	4	9.2	46395000	1031000	0.00110018	28830000	3	0.0034965	951
P46087	NOP2	Probable 28S rRNA (cytosine(4447)-C(5))-methyltransferase OS=Homo sapiens OX=9606 GN=NOP2 PE=1 SV=2	89.302	812	F5GYR3	By MS/MS	2	2	2.8	15732000	393310	0.0004197	8205400	2	0.00246305	955
P48634	PRRC2A	Protein PRRC2A OS=Homo sapiens OX=9606 GN=PRRC2A PE=1 SV=3	228.863	2157		By MS/MS	5	5	2.7	55184000	441480	0.000471102	30236000	7	0.00324525	985
P49257	LMAN1	Protein ERGIC-53 OS=Homo sapiens OX=9606 GN=LMAN1 PE=1 SV=2	57.549	510		By MS/MS	5	5	14.5	50541000	2105900	0.0022472	27692000	5	0.00980392	995
P49755	TMED10	Transmembrane emp24 domain-containing protein 10 OS=Homo sapiens OX=9606 GN=TMED10 PE=1 SV=2	24.976	219	G3V2K7	By MS/MS	4	4	24.2	261170000	20090000	0.021438	132970000	5	0.0228311	1010
P50995	ANXA11	Annexin A11 OS=Homo sapiens OX=9606 GN=ANXA11 PE=1 SV=1	54.39	505	H0Y6E1	By MS/MS	7	7	17	358490000	16295000	0.0173884	196420000	10	0.019802	1039
P51572	BCAP31	B-cell receptor-associated protein 31 OS=Homo sapiens OX=9606 GN=BCAP31 PE=1 SV=3	27.992	246	C9JMD7;C9JSP1;C9JQ75;C9J0M4;A0A2R8Y5M6;C9JM14	By MS/MS	4	4	19.5	187160000	11697000	0.0124818	82295000	5	0.0203252	1049
P53396	ACLY	ATP-citrate synthase OS=Homo sapiens OX=9606 GN=ACLY PE=1 SV=3	120.839	1101	K7ESG8	By MS/MS	7	7	6.5	180550000	2821000	0.00301028	83479000	7	0.00635786	1079
P55957	BID	BH3-interacting domain death agonist OS=Homo sapiens OX=9606 GN=BID PE=1 SV=1	21.995	195	B2ZP78	By MS/MS	3	3	26.7	134180000	13418000	0.0143183	73779000	3	0.0153846	1117
P57740	NUP107	Nuclear pore complex protein Nup107 OS=Homo sapiens OX=9606 GN=NUP107 PE=1 SV=1	106.374	925	H0YG15;G3V1T4	By MS/MS	1	1	0.9	30428000	533830	0.000569649	0	1	0.00108108	1128
P61163	ACTR1A	Alpha-centractin OS=Homo sapiens OX=9606 GN=ACTR1A PE=1 SV=1	42.614	376	R4GMT0;A0A1B0GVS3	By MS/MS	3	2	16	99050000	4127100	0.00440402	55272000	3	0.00797872	1154
P62899	RPL31	60S ribosomal protein L31 OS=Homo sapiens OX=9606 GN=RPL31 PE=1 SV=1	14.463	125	B8ZZK4;H7C2W9;C9JU56;B7Z4E3;B7Z4C8	By MS/MS	2	2	14.4	106680000	15239000	0.0162615	31733000	6	0.048	1226
P62995	TRA2B	Transformer-2 protein homolog beta OS=Homo sapiens OX=9606 GN=TRA2B PE=1 SV=1	33.666	288	H7C2L4;H7BXF3	By MS/MS	6	6	26.7	1176100000	98008000	0.104584	636520000	6	0.0208333	1235
P83876	TXNL4A	Thioredoxin-like protein 4A OS=Homo sapiens OX=9606 GN=TXNL4A PE=1 SV=1	16.786	142	K7EPA6;K7EJU2;K7ESL1;K7EMX5;O14835;K7ES07	By MS/MS	2	2	16.9	28192000	3132400	0.00334258	15447000	4	0.028169	1293
Q01826	SATB1	DNA-binding protein SATB1 OS=Homo sapiens OX=9606 GN=SATB1 PE=1 SV=1	85.957	763	C9JR56;Q9UPW6;C9J3I0;H0YN86;C9JLL5;C9J7F3;C9JGL9;C9IZC5;C9JP21	By MS/MS	9	9	13.6	135310000	3560800	0.00379972	74138000	10	0.0131062	1328
Q06124	PTPN11	Tyrosine-protein phosphatase non-receptor type 11 OS=Homo sapiens OX=9606 GN=PTPN11 PE=1 SV=3	68.011	593	A0A0U1RRI0;A0A1W2PPU4	By MS/MS	3	3	5.4	23112000	563720	0.000601545	12664000	3	0.00505902	1352
Q0VDF9	HSPA14	Heat shock 70 kDa protein 14 OS=Homo sapiens OX=9606 GN=HSPA14 PE=1 SV=1	54.794	509	H7C2A1	By MS/MS	4	4	13.4	69327000	2236300	0.00238635	35481000	4	0.00785855	1377
Q12904	AIMP1	Aminoacyl tRNA synthase complex-interacting multifunctional protein 1 OS=Homo sapiens OX=9606 GN=AIMP1 PE=1 SV=2	34.353	312	A0A5F9ZHC5	By MS/MS	6	6	26.9	199400000	10495000	0.0111992	109250000	8	0.025641	1394
Q12931	TRAP1	Heat shock protein 75 kDa, mitochondrial OS=Homo sapiens OX=9606 GN=TRAP1 PE=1 SV=3	80.11	704	I3L0K7;I3L239	By MS/MS	4	4	6.7	39695000	810110	0.000864467	21750000	5	0.00710227	1397
Q13042	CDC16	Cell division cycle protein 16 homolog OS=Homo sapiens OX=9606 GN=CDC16 PE=1 SV=2	71.656	620	Q5T8C6;A0A3B3ISD2	By MS/MS	2	2	5.3	21403000	611520	0.000652552	11862000	1	0.0016129	1403
Q14137	BOP1	Ribosome biogenesis protein BOP1 OS=Homo sapiens OX=9606 GN=BOP1 PE=1 SV=2	83.63	746		By MS/MS	4	4	9.1	167440000	4185900	0.00446677	88386000	6	0.0080429	1481
Q14161	GIT2	ARF GTPase-activating protein GIT2 OS=Homo sapiens OX=9606 GN=GIT2 PE=1 SV=2	84.543	759	F8VXI9;R4GNG3;F8WAK2;F8W822;K7EN79	By MS/MS	7	6	9.6	54716000	1367900	0.00145968	24411000	7	0.00922266	1490
Q14258	TRIM25	E3 ubiquitin/ISG15 ligase TRIM25 OS=Homo sapiens OX=9606 GN=TRIM25 PE=1 SV=2	70.973	630	A0A3B3IUA7	By MS/MS	5	5	11.1	77232000	2087300	0.00222735	39352000	4	0.00634921	1502
Q14331	FRG1	Protein FRG1 OS=Homo sapiens OX=9606 GN=FRG1 PE=1 SV=1	29.172	258	E9PRR7;E9PLY7	By MS/MS	3	3	15.9	45259000	3481500	0.0037151	17576000	3	0.0116279	1504
Q14697	GANAB	Neutral alpha-glucosidase AB OS=Homo sapiens OX=9606 GN=GANAB PE=1 SV=3	106.874	944	F5H6X6;E9PKU7;E9PNH1	By MS/MS	8	8	12.9	231800000	4214500	0.00449728	118170000	9	0.0095339	1525
Q14966	ZNF638	Zinc finger protein 638 OS=Homo sapiens OX=9606 GN=ZNF638 PE=1 SV=2	220.625	1978	A0A096LNR2;A0A096LNX0;A0A096LPI0;A0A096LNQ0;A0A096LPB4	By MS/MS	5	5	3.7	65693000	581350	0.000620357	35994000	6	0.00303337	1531
Q15785	TOMM34	Mitochondrial import receptor subunit TOM34 OS=Homo sapiens OX=9606 GN=TOMM34 PE=1 SV=2	34.559	309		By MS/MS	5	5	24.3	120810000	5753100	0.00613912	66196000	5	0.0161812	1601
Q2NL82	TSR1	Pre-rRNA-processing protein TSR1 homolog OS=Homo sapiens OX=9606 GN=TSR1 PE=1 SV=1	91.81	804	I3L1Q5	By MS/MS	5	5	9.3	106390000	2875400	0.00306833	58292000	8	0.00995025	1641
Q4G176	ACSF3	Malonate--CoA ligase ACSF3, mitochondrial OS=Homo sapiens OX=9606 GN=ACSF3 PE=1 SV=3	64.13	576	F5H5A1;A0A3B3ISK9;H0YGC7;F5H362;F5H755;F5GX20;F5H2G6	By MS/MS	4	4	10.1	102060000	3092700	0.00330021	55919000	5	0.00868056	1654
Q53EL6	PDCD4	Programmed cell death protein 4 OS=Homo sapiens OX=9606 GN=PDCD4 PE=1 SV=2	51.735	469	Q5VZS7	By MS/MS	5	5	11.5	49226000	1969000	0.00210112	26971000	5	0.010661	1660
Q53F19	NCBP3	Nuclear cap-binding protein subunit 3 OS=Homo sapiens OX=9606 GN=NCBP3 PE=1 SV=2	70.593	620	K7ELP6	By MS/MS	4	4	8.4	37892000	1184100	0.00126355	20762000	4	0.00645161	1662
Q5JTZ9	AARS2	Alanine--tRNA ligase, mitochondrial OS=Homo sapiens OX=9606 GN=AARS2 PE=1 SV=1	107.34	985		By MS/MS	4	4	7.2	30328000	541580	0.000577919	14864000	3	0.00304569	1682
Q5JY65	CRNKL1	Crooked neck-like protein 1 OS=Homo sapiens OX=9606 GN=CRNKL1 PE=1 SV=1	99.173	836	Q9BZJ0	By MS/MS	6	6	8.4	116450000	2117300	0.00225937	57546000	6	0.00717703	2334
Q5QPR4	CDK11A	Cyclin-dependent kinase 11A OS=Homo sapiens OX=9606 GN=CDK11A PE=1 SV=1	86.824	746	A0A0D9SEI3;Q5QPR3;A0A0D9SER5;Q9UQ88;A0A0D9SEN2;P21127	By MS/MS	3	3	4	60501000	1407000	0.00150141	26376000	4	0.00536193	730
Q5T4S7	UBR4	E3 ubiquitin-protein ligase UBR4 OS=Homo sapiens OX=9606 GN=UBR4 PE=1 SV=1	573.841	5183	A0A0A0MSW0;X6R960;Q5TBN9;X6RE05	By MS/MS	8	8	2.5	80864000	306300	0.000326852	41361000	8	0.00154351	1692
Q6P2E9	EDC4	Enhancer of mRNA-decapping protein 4 OS=Homo sapiens OX=9606 GN=EDC4 PE=1 SV=1	151.661	1401	I3L2F4	By MS/MS	8	8	7.5	303650000	4465400	0.00476502	152890000	10	0.00713776	1735
Q7L0Y3	TRMT10C	tRNA methyltransferase 10 homolog C OS=Homo sapiens OX=9606 GN=TRMT10C PE=1 SV=2	47.347	403	C9JVB6	By MS/MS	5	5	13.6	68526000	2363000	0.00252155	37546000	7	0.0173697	1776
Q8IXM3	MRPL41	39S ribosomal protein L41, mitochondrial OS=Homo sapiens OX=9606 GN=MRPL41 PE=1 SV=1	15.383	137		By MS/MS	4	4	43.8	133260000	22210000	0.0237002	69314000	6	0.0437956	1868
Q8IZH2	XRN1	5'-3' exoribonuclease 1 OS=Homo sapiens OX=9606 GN=XRN1 PE=1 SV=1	194.107	1706	H7C5E4	By MS/MS	3	3	2.3	25186000	289500	0.000308925	12666000	1	0.000586166	1878
Q8N5A5	ZGPAT	Zinc finger CCCH-type with G patch domain-containing protein OS=Homo sapiens OX=9606 GN=ZGPAT PE=1 SV=3	57.359	531	V9GY48;A0A0J9YYD9	By MS/MS	4	4	8.1	27683000	922780	0.000984697	17089000	4	0.00753296	1896
Q8N6M0	OTUD6B	Deubiquitinase OTUD6B OS=Homo sapiens OX=9606 GN=OTUD6B PE=1 SV=1	33.813	293	A0A087X0W9	By MS/MS	2	2	14	32525000	2168400	0.0023139	17821000	2	0.00682594	1901
Q8TEM1	NUP210	Nuclear pore membrane glycoprotein 210 OS=Homo sapiens OX=9606 GN=NUP210 PE=1 SV=3	205.111	1887		By MS/MS	6	6	3.8	71632000	863030	0.000920938	39248000	7	0.00370959	1967
Q8TF42	UBASH3B	Ubiquitin-associated and SH3 domain-containing protein B OS=Homo sapiens OX=9606 GN=UBASH3B PE=1 SV=2	72.696	649		By MS/MS	2	2	3.5	11331000	314760	0.00033588	3765300	3	0.0046225	1971
Q92541	RTF1	RNA polymerase-associated protein RTF1 homolog OS=Homo sapiens OX=9606 GN=RTF1 PE=1 SV=4	80.313	710		By MS/MS	3	3	5.2	39713000	945540	0.00100898	21759000	5	0.00704225	2019
Q92888	ARHGEF1	Rho guanine nucleotide exchange factor 1 OS=Homo sapiens OX=9606 GN=ARHGEF1 PE=1 SV=2	102.435	912	M0QZR4;M0QYC1;M0QYS3;M0QZH8;M0R2C7	By MS/MS	8	8	11.5	110450000	2165700	0.00231101	60036000	10	0.0109649	2050
Q96BN8	OTULIN	Ubiquitin thioesterase otulin OS=Homo sapiens OX=9606 GN=OTULIN PE=1 SV=3	40.263	352		By MS/MS	1	1	3.1	18482000	739280	0.000788884	10127000	1	0.00284091	2083
Q96DF8	ESS2	Splicing factor ESS-2 homolog OS=Homo sapiens OX=9606 GN=ESS2 PE=1 SV=1	52.568	476	F8WEF8	By MS/MS	4	4	10.3	78054000	3002100	0.00320354	42767000	5	0.0105042	2099
Q96DI7	SNRNP40	U5 small nuclear ribonucleoprotein 40 kDa protein OS=Homo sapiens OX=9606 GN=SNRNP40 PE=1 SV=1	39.311	357	Q9NSS8	By MS/MS	8	8	32.2	335730000	18652000	0.0199035	167350000	9	0.0252101	2101
Q96EV2	RBM33	RNA-binding protein 33 OS=Homo sapiens OX=9606 GN=RBM33 PE=1 SV=3	129.986	1170	H0Y3K4;A0A0C4DFS3	By MS/MS	5	5	7.1	91549000	1907300	0.00203528	50161000	5	0.0042735	2108
Q96ST3	SIN3A	Paired amphipathic helix protein Sin3a OS=Homo sapiens OX=9606 GN=SIN3A PE=1 SV=2	145.175	1273	H3BP90	By MS/MS	5	5	4.8	67472000	992230	0.00105881	29843000	7	0.00549882	2191
Q96T88	UHRF1	E3 ubiquitin-protein ligase UHRF1 OS=Homo sapiens OX=9606 GN=UHRF1 PE=1 SV=1	89.814	793	A0A087WVR3;A0A087WTW0;A0A087WWG9	By MS/MS	9	8	15.4	237170000	5270400	0.00562403	105730000	9	0.0113493	2197
Q9BVJ6	UTP14A	U3 small nucleolar RNA-associated protein 14 homolog A OS=Homo sapiens OX=9606 GN=UTP14A PE=1 SV=1	87.978	771	X6RJY0	By MS/MS	4	4	7.5	74673000	1623300	0.00173222	40914000	5	0.00648508	2291
Q9BXW7	HDHD5	Haloacid dehalogenase-like hydrolase domain-containing 5 OS=Homo sapiens OX=9606 GN=HDHD5 PE=1 SV=1	46.321	423	A8MYZ9	By MS/MS	4	4	14.4	98305000	4274100	0.00456088	51097000	5	0.0118203	2313
Q9BYC9	MRPL20	39S ribosomal protein L20, mitochondrial OS=Homo sapiens OX=9606 GN=MRPL20 PE=1 SV=1	17.443	149	I3L2X1	By MS/MS	2	2	14.1	12750000	1275000	0.00136055	6985900	4	0.0268456	2320
Q9BYD1	MRPL13	39S ribosomal protein L13, mitochondrial OS=Homo sapiens OX=9606 GN=MRPL13 PE=1 SV=1	20.692	178	E5RJI7;H0YAX3	By MS/MS	4	4	24.7	52767000	3297900	0.00351918	28912000	5	0.0280899	2321
Q9BYG3	NIFK	MKI67 FHA domain-interacting nucleolar phosphoprotein OS=Homo sapiens OX=9606 GN=NIFK PE=1 SV=1	34.222	293	C9J6C5;C9J808;H7BZL0	By MS/MS	4	4	15.4	47951000	2820600	0.00300986	24479000	6	0.0204778	2324
Q9BYW2	SETD2	Histone-lysine N-methyltransferase SETD2 OS=Homo sapiens OX=9606 GN=SETD2 PE=1 SV=3	287.597	2564	C9JG86;H7BZ93;H7BXT4;H7C3H4;A0A1W2PPX9	By MS/MS	5	5	3.2	51901000	384450	0.000410246	28438000	5	0.00195008	2328
Q9C0J8	WDR33	pre-mRNA 3' end processing protein WDR33 OS=Homo sapiens OX=9606 GN=WDR33 PE=1 SV=2	145.891	1336	C9J8B4;B9A053	By MS/MS	8	8	9	132410000	2206800	0.00235487	67131000	13	0.00973054	2345
Q9H0S4	DDX47	Probable ATP-dependent RNA helicase DDX47 OS=Homo sapiens OX=9606 GN=DDX47 PE=1 SV=1	50.647	455	F5H1N9	By MS/MS	6	6	17.1	116640000	4665600	0.00497865	63909000	6	0.0131868	2367
Q9H3P2	NELFA	Negative elongation factor A OS=Homo sapiens OX=9606 GN=NELFA PE=1 SV=3	57.277	528	A0A0C4DFX9;H0Y3X6;C9JHL4;H7C0W2;C9JEM7;H7C2C7;H7C3C2;F8W954;F8WF98;H7C2M8	By MS/MS	5	5	17.8	114320000	4397000	0.00469203	53057000	6	0.0113636	2384
Q9H3P7	ACBD3	Golgi resident protein GCP60 OS=Homo sapiens OX=9606 GN=ACBD3 PE=1 SV=4	60.593	528		By MS/MS	3	3	9.1	28751000	1250100	0.00133398	15753000	2	0.00378788	2385
Q9H814	PHAX	Phosphorylated adapter RNA export protein OS=Homo sapiens OX=9606 GN=PHAX PE=1 SV=1	44.403	394		By MS/MS	3	3	9.1	53719000	2335600	0.00249231	29433000	4	0.0101523	2409
Q9H9J2	MRPL44	39S ribosomal protein L44, mitochondrial OS=Homo sapiens OX=9606 GN=MRPL44 PE=1 SV=1	37.535	332		By MS/MS	8	8	27.1	440890000	22045000	0.0235242	241570000	9	0.0271084	2420
Q9HD33	MRPL47	39S ribosomal protein L47, mitochondrial OS=Homo sapiens OX=9606 GN=MRPL47 PE=1 SV=2	29.45	250		By MS/MS	5	5	20.4	100730000	5925000	0.00632256	55189000	6	0.024	2444
Q9NS69	TOMM22	Mitochondrial import receptor subunit TOM22 homolog OS=Homo sapiens OX=9606 GN=TOMM22 PE=1 SV=3	15.522	142		By MS/MS	4	4	48.6	68658000	9808300	0.0104664	35398000	4	0.028169	2485
Q9NSD9	FARSB	Phenylalanine--tRNA ligase beta subunit OS=Homo sapiens OX=9606 GN=FARSB PE=1 SV=3	66.116	589		By MS/MS	9	9	20.9	182830000	4062900	0.00433551	92356000	8	0.0135823	2486
Q9NTX5	ECHDC1	Ethylmalonyl-CoA decarboxylase OS=Homo sapiens OX=9606 GN=ECHDC1 PE=1 SV=2	33.698	307	H0Y525;J3KP84;E9PPG7;E9PRU6;F2Z2D6;E9PJS8;E9PLY6;H0Y5L2	By MS/MS	3	3	10.7	35229000	1854200	0.00197861	0	3	0.00977199	2494
Q9NUL5	SHFL	Shiftless antiviral inhibitor of ribosomal frameshifting protein OS=Homo sapiens OX=9606 GN=SHFL PE=1 SV=2	33.11	291	K7EML3	By MS/MS	3	3	14.4	129120000	8608100	0.00918569	70876000	4	0.0137457	2499
Q9NVI1	FANCI	Fanconi anemia group I protein OS=Homo sapiens OX=9606 GN=FANCI PE=1 SV=4	149.324	1328	F8W7R3;H3BP78;H3BS60;H3BQE2;H3BT54;H3BMG4	By MS/MS	4	4	3.6	68914000	820400	0.000875447	32640000	5	0.00376506	2509
Q9NX24	NHP2	H/ACA ribonucleoprotein complex subunit 2 OS=Homo sapiens OX=9606 GN=NHP2 PE=1 SV=1	17.201	153	D6RC52;D6RCB9;H0YC83;J3QSY4	By MS/MS	3	3	34	185560000	26509000	0.0282877	93582000	3	0.0196078	2528
Q9P015	MRPL15	39S ribosomal protein L15, mitochondrial OS=Homo sapiens OX=9606 GN=MRPL15 PE=1 SV=1	33.42	296	E5RHF4;E5RIZ4;D6RAZ0;H0YAM8;F2Z2L2;E9PD12;Q96AX9	By MS/MS	8	8	32.1	162880000	7756200	0.00827663	89244000	9	0.0304054	2572
Q9P2I0	CPSF2	Cleavage and polyadenylation specificity factor subunit 2 OS=Homo sapiens OX=9606 GN=CPSF2 PE=1 SV=2	88.487	782	G3V3T7;H0YJF4	By MS/MS	3	3	6.6	41858000	909950	0.000971006	17300000	3	0.00383632	2586
Q9P2N5	RBM27	RNA-binding protein 27 OS=Homo sapiens OX=9606 GN=RBM27 PE=1 SV=2	118.718	1060	U3KPZ7	By MS/MS	4	4	7.5	63883000	1359200	0.0014504	33107000	5	0.00471698	2591
Q9UBE0	SAE1	SUMO-activating enzyme subunit 1 OS=Homo sapiens OX=9606 GN=SAE1 PE=1 SV=1	38.45	346	M0QZS6;B3KNJ4;M0QX65;A0A590UK93;A0A590UKC5;A0A590UKA0;M0R054;M0R375;M0R286;M0QYM8	By MS/MS	6	6	20.2	59293000	2577900	0.00275087	32487000	7	0.0202312	2598
Q9UBT2	UBA2	SUMO-activating enzyme subunit 2 OS=Homo sapiens OX=9606 GN=UBA2 PE=1 SV=2	71.224	640	K7EPL2;U3KQ93;K7ESK7	By MS/MS	7	7	16.2	98560000	2816000	0.00300495	54002000	7	0.0109375	2608
Q9UGV2	NDRG3	Protein NDRG3 OS=Homo sapiens OX=9606 GN=NDRG3 PE=1 SV=2	41.409	375	Q5TH30;F8WBF9;Q5TH29	By MS/MS	4	4	20.8	101200000	5622000	0.00599923	55446000	5	0.0133333	2621
Q9UIA9	XPO7	Exportin-7 OS=Homo sapiens OX=9606 GN=XPO7 PE=1 SV=3	123.907	1087	E7ESC6;H0YBE1;Q9H2T7	By MS/MS	5	5	5	30218000	512170	0.000546536	13211000	5	0.00459982	2639
Q9UIG0	BAZ1B	Tyrosine-protein kinase BAZ1B OS=Homo sapiens OX=9606 GN=BAZ1B PE=1 SV=2	170.903	1483		By MS/MS	6	6	5.1	62328000	663060	0.00070755	34150000	7	0.00472016	2641
Q9UJU2	LEF1	Lymphoid enhancer-binding factor 1 OS=Homo sapiens OX=9606 GN=LEF1 PE=1 SV=1	44.201	399	D6RIV1;D6RAB1	By MS/MS	6	4	33.1	253050000	13319000	0.0142127	138650000	11	0.0275689	2643
Q9UL40	ZNF346	Zinc finger protein 346 OS=Homo sapiens OX=9606 GN=ZNF346 PE=1 SV=1	32.933	294	D6RJ07;B7Z6B6;B7Z6Q2;B7Z4J8;B7Z4N4	By MS/MS	3	3	11.9	65204000	4346900	0.00463857	31380000	4	0.0136054	2668
Q9Y295	DRG1	Developmentally-regulated GTP-binding protein 1 OS=Homo sapiens OX=9606 GN=DRG1 PE=1 SV=1	40.542	367	F8WEE0	By MS/MS	6	6	19.3	121050000	4842000	0.00516689	66326000	6	0.0163488	2722
Q9Y4W6	AFG3L2	AFG3-like protein 2 OS=Homo sapiens OX=9606 GN=AFG3L2 PE=1 SV=2	88.584	797		By MS/MS	4	4	5	61978000	1169400	0.00124786	24821000	3	0.00376412	2782
Q9Y5K5	UCHL5	Ubiquitin carboxyl-terminal hydrolase isozyme L5 OS=Homo sapiens OX=9606 GN=UCHL5 PE=1 SV=3	37.607	329	Q5LJA5;Q5LJA9;Q5LJB0;H0Y6Y4;H0Y636;H0Y4E0;H0Y4K0	By MS/MS	6	6	28.3	115090000	5754500	0.00614062	57718000	7	0.0212766	2796
Q9Y5S9	RBM8A	RNA-binding protein 8A OS=Homo sapiens OX=9606 GN=RBM8A PE=1 SV=1	19.889	174	A0A0J9YW13	By MS/MS	4	4	40.8	376580000	47073000	0.0502315	178350000	9	0.0517241	2801
Q9Y5V3	MAGED1	Melanoma-associated antigen D1 OS=Homo sapiens OX=9606 GN=MAGED1 PE=1 SV=3	86.161	778		By MS/MS	2	2	4.6	25447000	795220	0.000848578	13559000	2	0.00257069	2803
Q9Y5X1	SNX9	Sorting nexin-9 OS=Homo sapiens OX=9606 GN=SNX9 PE=1 SV=1	66.592	595		By MS/MS	12	12	28.2	1566500000	55945000	0.0596988	849050000	15	0.0252101	2804
R4GMQ1	KDM1A	Lysine-specific histone demethylase OS=Homo sapiens OX=9606 GN=KDM1A PE=1 SV=2	93.597	858	O60341;R4GMP9	By MS/MS	6	6	8.7	82345000	1829900	0.00195268	45118000	5	0.00582751	299
V9GYD9	CELF2	CUGBP Elav-like family member 2 OS=Homo sapiens OX=9606 GN=CELF2 PE=1 SV=1	46.622	440	Q5VZZ6;O95319;A0A0J9YX66;A0A1B0GU44;E9PC62;A0A1B0GUN8;A0A0J9YXJ0;V9GY47;F5H4Y5;A0A0J9YXK1;F5H0D8	By MS/MS	5	4	11.6	117500000	6527700	0.0069657	64379000	5	0.0113636	427
